# Supplementary material for: The Annoying Nature of Snoring Sounds Is Not Only about Intensity: A Pilot Study on Exposed Test Subjects
Source: J Clin Med. 2023 Mar 31;12(7):2630. doi: 10.3390/jcm12072630 (PMC10095263; doi:10.3390/jcm12072630)
Supplement: Supplementary file 1 [file jcm-12-02630-s001.zip]

Archive with 7 entries (7 files):
- 1. Reference snoring epoch.wav
- 2. Snoring epoch with high pitch.wav
- 3. Snoring epoch with high intensity.wav
- 4. Snoring epoch with high breathing frequency.wav
- 5. Snoring epoch with irregular intensity.wav
- 6. Snoring epoch with irregular breathing frequency.wav
- Table S1.pdf
